# Supplementary material for: A New Species of Bryaxis (Coleoptera: Staphylinidae: Pselaphinae) from Mount Etna (Sicily, Italy) and Notes on Its Ecology and Distribution
Source: Animals (Basel). 2023 Sep 16;13(18):2941. doi: 10.3390/ani13182941 (PMC10525367; doi:10.3390/ani13182941)
Supplement: Supplementary file 1 [file animals-13-02941-s001.zip]

Archive with 1 entries (1 files):
- animals-2564611-supplementary.pdf
